# Supplementary material for: Spatial oxidation of L-plastin downmodulates actin-based functions of tumor cells
Source: Nat Commun. 2019 Sep 9;10:4073. doi: 10.1038/s41467-019-11909-z (PMC6733871; doi:10.1038/s41467-019-11909-z)
Supplement: Supplementary file 4 — Source Data [file 41467_2019_11909_MOESM4_ESM.xlsx]

## Sheet: Fig.1a
			n=3
			Note: the the blot was scanned using licor oddysey scanner.
			primary antibody : Mouse anti LPL
			Secondary antibody: donkey anti mouse IRD680
			See the detailed description of samples in each lane on the below table and on Fig.1.

## Sheet: Fig. 1e-f
		n=3
		Fig. 2e- % oxidation levels on Cys42 and Cys101
				Cys42			Cys101
		Control	21.025	5.13722	39.953	0	6.3917	27.957
		0.1 mM H2O2	28.0363	93.1023	51.8199	35.8073	96.4863	47.9376
		1 mM H2O2	48.4918	99.4055	100	68.8465	100	84.5016
		Reduced	1.49425	1.14064	0.153369	0	0	0
		Fig.2f- % sulfonylation levels on Cys42 and Cys101		Cys42			Cys101
		Control	3.25378	0.42	0	0.156043	0.201818	0
		0.1 mM H2O2	3.26784	3.8	0	0.202559	0.831024	1.60026
		1 mM H2O2	5.67423	9.8	9.1954	1.72161	4.20168	15.3846
		Reduced	0.676389	0.21	0	0.0324597	0.344827	0
		n=3, each column represents one of three data points.

## Sheet: Fig.2 a-b   
		n=3
									Fig. 3b
			WBs were developed on films as indicated above.
				primary antibody : LPL 4A.1
				Secondary antibody:	anti mouse POX

## Sheet: Fig. 2 c-d
			n=4
	Note: A detailed description of each lane and samples are given in the figures and figure legends. See figure 3c for the corresponding details
	Scanning of the immunoblots was performed using Licor Odyssey
	primary antibody : LPL 4A.1
	Secondary antibody: donkey anti mouse IRD680
	See the Fig 3c-d for detailed information regarding the samples in each lane.

## Sheet: Fig. 2 e
	n=3

## Sheet: Fig 2f
	n=3

## Sheet: Fig. 3b
	n=3

## Sheet: Fig. 3c 
		n=3

## Sheet: Fig. 3d
	n=3

## Sheet: Fig. 3e
						n=3

[truncated: 41 more sheets: Fig 3f, Fig 3g, Fig. 4a, Fig. 4b-c, Fig. 4d-e, Fig. 5b, Fig. 5e, Fig. 6b, Fig. 6c, Fig. 6 d, Fig. 7b, Fig. 7c, Fig. 7e, Fig. 8a, Fig. 8b, Fig. 8e, Fig.  8f, Suppplementary Fig. S2b, Supplementary Fig.2c, Suppplementary Fig. 2d …]
